# Supplementary material for: The attitude of kidney transplant recipients towards elective arteriovenous fistula ligation
Source: PLoS One. 2020 Jul 2;15(7):e0234931. doi: 10.1371/journal.pone.0234931 (PMC7332306; doi:10.1371/journal.pone.0234931)
Supplement: S1 Data — (XLSX) [file pone.0234931.s002.xlsx]

## Sheet: Arkusz1
Patient number	Gender (1=male, 2=female)	2. Age [years]	3. Height [cm]	Body weight [kg]	BMI	4. Actual serum creatinine [mg/dl]	Time from KTx [months]	Time from KTx to AVF-liagtion/-thrombosis [months]	Dialysis time [months]	Leading ESRD cause:	Glomerulonephritis	Hypertensive nephropathy	Diabetic nephropathy	Interstitial kidney disease	Policystic Kidney Disease	Other	More than 1 ESRD cause [Yes/No]	8. Diabetes (0=no, 1=yes)	9. Smoker (0=no, 1=yes, 0,5=no, but I used to)	10. Active AVF? (0=no, 1=yes)	AVF localisation (1=arm, near the wrist, 2=near the elbow, 3= near the shoulder)	11. Have you ever considered AVF closure? (0=no, 1=yes)	Why?	Esthetic reasons	12. Why did you consider the closure? (1=my doctor suggested that, 2=my family suggested that, 3= due to esthetically reasons)	13. (1=the AVF was closed by a physycian, 2= the AVF spontaneously thrombothised)	15. After the closure, has your physical state changed? (1=yes, I feel better, 2= Yes, I feel worse, 3=no.)	16. Heart failure (0=no, 1=yes)	Coronary artery disease? (0=no, 1=yes)
1	Male	64	170	72	24.9135	1.2	168		20	Unknown	0	0	0	0	0	1	0	0	No, but I used to	Active AVF	Distal AVF	I have never considered closure		0				no-HF	no-CAD
2	Male	54	176	75	24.2123	1.7	258	104	12	Glomerulonephritis	1	0	0	0	0	0	0	0	No	No active AVF	Distal AVF	I do not have a ceratin opinion on this matter		0		AVF thrombosis	My state has not changed after the closure	no-HF	no-CAD
3	Male	47	155	59	24.5578	1.2	173		54	Glomerulonephritis	1	0	0	0	0	0	0	0	No, but I used to	Active AVF	Distal AVF	I have considered closure	Esthetic reasons	1	Physician suggestion			no-HF	no-CAD
4	Female	31	169	64.5	22.5832	1.1	174	1	16	Other	0	0	0	0	0	1	0	0	No	No active AVF	Distal AVF	I do not have a ceratin opinion on this matter	It feels neutral to me.	0		AVF thrombosis	My state has not changed after the closure	no-HF	no-CAD
5	Female	43	150			0.95	159		272	Glomerulonephritis	1	0	0	0	0	0	0	0	Yes	Active AVF	Elbow AVF	I have considered closure	Esthetic reasons	1	Esthetic reasons			no-HF	no-CAD
6	Male	74	168	86	30.4705	1.07	150	15	14	Unknown	0	0	0	0	0	1	0	0	No, but I used to	No active AVF	Distal AVF	I have never considered closure		0		AVF thrombosis	My state has not changed after the closure	no-HF	no-CAD
7	Male	47	156			1.25	144		132	Glomerulonephritis	1	0	0	0	0	0	0	0	No, but I used to	Active AVF	Distal AVF	I have never considered closure		0				HF	no-CAD
8	Female	74	150	55	24.4444	1.08	119		39	Interstitial kidney disease	0	0	0	1	0	0	0	1	Yes	No active AVF	Elbow AVF	I do not have a ceratin opinion on this matter		0				no-HF	no-CAD
9	Female	60	168	74	26.2188	1.1	56		12	Policystic kidney disease	0	0	0	0	1	0	0	0	No	Active AVF	Distal AVF	I have never considered closure	It is to early after the KTx	0				no-HF	no-CAD
10	Female	69	175			2	99	1	61	Policystic kidney disease	0	0	0	0	1	0	0	0	No, but I used to	No active AVF	Proximal AVF	I do not have a ceratin opinion on this matter		0		AVF thrombosis	I feel better after the closure	HF	CAD
11	Male	24	181	94	28.6927	1.6	58		17	Hypertensive nephropathy	0	1	0	0	0	0	0	0	No	Active AVF	Proximal AVF	I have considered closure	I am afraid about my heart	0	Esthetic reasons			no-HF	no-CAD
12	Male	65	175	82	26.7755	1.2	60		48	Diabetic nephropathy	0	0	1	0	0	0	0	1	Yes	No active AVF	Elbow AVF	I have considered closure		0	Physycian suggestion	Closure by the physician		no-HF	CAD
14	Female	66	153	62	26.4855	1.4	97		48	Glomerulonephritis	1	0	0	0	0	0	0	1	No, but I used to	Active AVF	Proximal AVF	I have never considered closure		0				no-HF	no-CAD
15	Female	46	173	81	27.0641	1.3	93		24	Glomerulonephritis	1	0	0	0	0	0	0	0	No	No active AVF	Distal AVF	I have never considered closure		0		AVF thrombosis		no-HF	no-CAD
16	Female	60	165	62	22.7732	2.8	165		18	Other	0	0	0	0	0	1	0	0	No	No active AVF		I do not have a ceratin opinion on this matter		0				no-HF	no-CAD
17	Female	39	156	68	27.9421	1.6	70		18	Unknown	0	0	0	0	0	1	0	0	No	Active AVF	Elbow AVF	I have never considered closure		0				no-HF	no-CAD
18	Female	68	167	59	21.1553	1.2	182	121	41	Glomerulonephritis	1	0	0	0	0	0	0	0	No	No active AVF	Distal AVF	I have never considered closure		0		AVF thrombosis	I feel better after the closure	no-HF	no-CAD
19	Male	64	169	73	25.5593	1.7	114		40	Glomerulonephritis	1	0	0	0	0	0	0	0	No, but I used to	Active AVF	Distal AVF	I have never considered closure		0				no-HF	CAD
20	Female	55	160	57	22.2656	1.7	163	1	24	Glomerulonephritis	1	0	0	0	0	0	0	1	No, but I used to	No active AVF	Distal AVF	I have considered closure		0	Physycian suggestion	Closure by the physician	I feel better after the closure	no-HF	no-CAD
21	Male	67	176			1.1	60		16	Policystic kidney disease	0	0	0	0	1	0	0	0	No	Active AVF	Distal AVF	I have never considered closure	It may still be useful.	0				no-HF	no-CAD
22	Female	45	170	69	23.8754	1.5	60		18	Policystic kidney disease	0	0	0	0	1	0	0	0	No	Active AVF	Distal AVF	I have considered closure	Pain & esthetic reason	1	Esthetic reasons			no-HF	no-CAD
23	Female	43	175	70	22.8571	1.1	60		15	Policystic kidney disease	0	0	0	0	1	0	0	0	No	Active AVF	Distal AVF	I have never considered closure		0				no-HF	no-CAD
24	Female	62	156	66	27.1203	1.34	49		14	Policystic kidney disease	0	0	0	0	1	0	0	0	No	Active AVF	Elbow AVF	I have never considered closure		0				no-HF	no-CAD
26	Male	55	176	92	29.7004	1.53	139		96	Glomerulonephritis	1	0	0	0	0	0	0	1	Yes	No active AVF	Elbow AVF	I have never considered closure		0				no-HF	no-CAD
28	Female	45	170	70	24.2215	1.16	144	26	25	Other	0	0	0	0	0	1	0	0	No	No active AVF		I have considered closure		0	Physycian suggestion	Closure by the physician	My state has not changed after the closure	no-HF	no-CAD
29	Male	50	180	91	28.0864	1.2	71	5	13	Policystic kidney disease	0	0	0	0	1	0	0	0	No, but I used to	No active AVF	Distal AVF	I have never considered closure		0		Closure by the physician	My state has not changed after the closure	no-HF	no-CAD
30	Male	57	168	72	25.5102	1.6	264	201	24	Other	0	0	0	0	0	1	0	1	No, but I used to	No active AVF		I have never considered closure		0		AVF thrombosis	My state has not changed after the closure	HF	CAD
31	Male	55	177	96	30.6425	1.69	84		7	Glomerulonephritis	1	0	0	0	0	0	0	0	No	Active AVF	Elbow AVF	I have never considered closure		0				no-HF	no-CAD
32	Female	63	165	73	26.8136	0.9	139		72	Hypertensive nephropathy	0	1	0	0	0	0	0	0	No	Active AVF	Distal AVF	I have never considered closure		0				no-HF	no-CAD
33	Female	39	168	50	17.7154	1.3	168	1	240	Glomerulonephritis	1	0	0	0	0	0	0	0	No	No active AVF	Proximal AVF	I have never considered closure		0		AVF thrombosis	My state has not changed after the closure	no-HF	no-CAD
34	Male	52	167	75	26.8923	1.5	98		5	Glomerulonephritis	1	0	0	0	0	0	0	0	No, but I used to	Active AVF	Distal AVF	I have never considered closure		0				no-HF	no-CAD
35	Male	38	192	85	23.0577	1.5	71	11	33	Glomerulonephritis	1	0	0	0	0	0	0	0	No, but I used to	Active AVF	Distal AVF	I have considered closure	Inflammation	0	Physycian suggestion	AVF thrombosis	My state has not changed after the closure	no-HF	no-CAD
37	Male	47	186	91	26.3036	2	108	42	12	Policystic kidney disease	0	0	0	0	1	0	0	0	No	No active AVF	Distal AVF	I have considered closure	It was uncomfortable	0	Physycian suggestion	Closure by the physician	I feel better after the closure	no-HF	no-CAD
40	Female	63	168	95	33.6593	1.4	57		30	Policystic kidney disease	0	0	0	0	1	0	0	0	No, but I used to	No active AVF		I have considered closure		0		AVF thrombosis	My state has not changed after the closure	no-HF	no-CAD
42	Female	65	157	77	31.2386	0.81	209	1	10	Hypertensive nephropathy	0	1	0	0	0	0	0	0	No	No active AVF	Distal AVF	I have never considered closure		0		AVF thrombosis	My state has not changed after the closure	no-HF	no-CAD
43	Male	65	170	59	20.4152	1.6	60	5	120	Glomerulonephritis	1	0	0	0	0	0	0	0	No, but I used to	No active AVF	Distal AVF	I have considered closure	Esthetic reasons	1	Esthetic reasons	Closure by the physician	I feel better after the closure	no-HF	no-CAD
44	Male	48	168	78	27.6361	2	55		72	Glomerulonephritis	1	0	0	0	0	0	0	0	No	Active AVF	Elbow AVF	I have never considered closure		0				no-HF	no-CAD
45	Male	56	182	90	27.1706	1.3	128		33	Glomerulonephritis	1	0	0	0	0	0	0	0	No, but I used to	Active AVF	Distal AVF	I have never considered closure		0				no-HF	no-CAD
46	Female	53	163	46	17.3134	1.449	165		12	Glomerulonephritis	1	0	0	0	0	0	0	0	No	No active AVF		I do not have a ceratin opinion on this matter		0		AVF thrombosis	I feel better after the closure	no-HF	no-CAD
47	Male	63	171	85	29.0688	1.45	84		65	Hypertensive nephropathy	0	1	0	0	0	0	0	0	No	Active AVF	Distal AVF	I have considered closure	I am afraid about my heart	0	Physycian suggestion			no-HF	no-CAD
48	Female	44	169	60	21.0077	1.1	166		24	Glomerulonephritis	1	0	0	0	0	0	0	0	No	Active AVF	Distal AVF	I have considered closure	It was uncomfortable (paresthesia)	0				no-HF	no-CAD
50	Male	65	172	79	26.7036	1.66	165		24	Unknown	0	0	0	0	0	1	0	0	No, but I used to	Active AVF	Distal AVF	I have considered closure	Esthetic reasons	1	Physician suggestion			HF	CAD
51	Male	49	180			1.5			24	Unknown	0	0	0	0	0	1	0	0	No	Active AVF	Distal AVF	I have never considered closure		0				no-HF	no-CAD
52	Female	66	154	60	25.2994	1.44	202		24	Unknown	0	0	0	0	0	1	0	1	No, but I used to	No active AVF		I have considered closure	I am afraid about my heart	0	Physycian suggestion	Closure by the physician	My state has not changed after the closure	no-HF	CAD
53	Female	69	162	64	24.3865	1.48			30	Policystic kidney disease	0	0	0	0	1	0	0	0	No	Active AVF	Distal AVF	I have never considered closure		0				no-HF	CAD
54	Male	61	173	81	27.0641	1.9	62		15	Diabetic nephropathy	0	0	1	0	0	0	0	1	No	Active AVF	Elbow AVF	I have never considered closure		0				no-HF	no-CAD
55	Female	50	165			1.6	150	4	7	Policystic kidney disease	0	0	0	0	1	0	0	0	No	No active AVF	Distal AVF	I have never considered closure		0		AVF thrombosis	I feel better after the closure	no-HF	no-CAD
56	Male	33	173	66	22.0522	1.27	50		22	Unknown	0	0	0	0	0	1	0	0	No	Active AVF	Distal AVF	I have never considered closure		0				no-HF	no-CAD
57	Male	62	176	71	22.921	1.84	168		60	Unknown	0	0	0	0	0	1	0	0	No, but I used to	No active AVF	Elbow AVF	I have never considered closure		0		AVF thrombosis		no-HF	no-CAD
58	Male	54	175	89	29.0612	1.25	329	163	20	Glomerulonephritis	1	0	0	0	0	0	0	0	No, but I used to	Active AVF	Distal AVF	I have considered closure	I am afraid about my heart	0		AVF thrombosis		no-HF	no-CAD
59	Female	28	167	84	30.1194	0.95	103	35	11	Glomerulonephritis	1	0	0	0	0	0	0	0	No	No active AVF	Elbow AVF	I do not have a ceratin opinion on this matter		0		Closure by the physician	My state has not changed after the closure	no-HF	no-CAD
60	Male	43	170	74	25.6055	1.52	188	2	15	Glomerulonephritis; hypertensive nephropathy	1	1	0	0	0	0	1	0	No, but I used to	No active AVF	cewnik	I do not have a ceratin opinion on this matter		0		Closure by the physician	My state has not changed after the closure
61	Female	46	176	82	26.4721	1	120	28	18	Unknown	0	0	0	0	0	1	0	0	No	No active AVF		I do not have a ceratin opinion on this matter		0		AVF thrombosis	My state has not changed after the closure	no-HF	no-CAD
62	Male	40	178			1.6	200	5	36	Glomerulonephritis	1	0	0	0	0	0	0	0	No	No active AVF	Distal AVF	I do not have a ceratin opinion on this matter		0		AVF thrombosis	My state has not changed after the closure	no-HF	no-CAD
63	Male	43	187	85	24.3072	1.4	189		64	Glomerulonephritis	1	0	0	0	0	0	0	0	No	Active AVF	Distal AVF	I have never considered closure		0				no-HF	no-CAD
64	Male	64	176	82	26.4721	1.5	163	48	204	Glomerulonephritis	1	0	0	0	0	1	1	0	No, but I used to	No active AVF	Distal AVF	I do not have a ceratin opinion on this matter	It feels neutral to me.	0		AVF thrombosis	My state has not changed after the closure	HF	CAD
65	Female	21	150	40	17.7778	0.62	93		24	Other	0	0	0	0	0	1	0	0	No	No active AVF		I do not have a ceratin opinion on this matter		0				no-HF	no-CAD
66	Male	58	185	85	24.8356	1.3	164		60	Glomerulonephritis	1	0	0	0	0	0	0	0	No	No active AVF		I do not have a ceratin opinion on this matter		0		AVF thrombosis	I feel better after the closure	no-HF	no-CAD
67	Female	57	167	78	27.968	1.2	104	25	15	Other	0	0	0	0	0	1	0	0	No	No active AVF	Distal AVF	I do not have a ceratin opinion on this matter	It feels neutral to me.	0		AVF thrombosis	I feel worse after the closure	no-HF	no-CAD
69	Male	66	167	113	40.5178	1.449			36	Diabetic nephropathy	0	0	1	0	0	0	0	1	No	Active AVF		I have considered closure	Esthetic reasons	1	Esthetic reasons			HF	no-CAD
70	Male	47	178	79	24.9337	1.7	188	1	15	Glomerulonephritis	1	0	0	0	0	0	0	1	No	No active AVF	Distal AVF	I have never considered closure		0		AVF thrombosis	My state has not changed after the closure	no-HF	no-CAD
71	Female	33	174	60	19.8177	1.1	161	1	20	Other (SLE)	0	0	0	0	0	1	0	0	No	No active AVF		I do not have a ceratin opinion on this matter		0		Closure by the physician	I feel better after the closure	no-HF	no-CAD
72	Male	38	174	90	29.7265	2.15	68		12	Unknown	0	0	0	0	0	1	0	0	No, but I used to	Active AVF	Distal AVF	I have never considered closure		0				no-HF	no-CAD
73	Male	42	187	102	29.1687	1.68	127		72	Hypertensive nephropathy	0	1	0	0	0	0	0	0	No, but I used to	Active AVF	Elbow AVF	I have never considered closure		0				HF	no-CAD
76	Male	44	182	86	25.963	1.64	139		36	Glomerulonephritis	1	0	0	0	0	0	0	0	No	Active AVF	Distal AVF	I have never considered closure		0				no-HF	no-CAD
78	Male	77	172	74	25.0135	0.8	277	2	30	Unknown	0	0	0	0	0	1	0	0	No, but I used to	No active AVF		I do not have a ceratin opinion on this matter		0		AVF thrombosis	My state has not changed after the closure	HF
79	Male	65	185	94	27.4653	1.97	59		27	Glomerulonephritis	1	0	0	0	0	0	0	0	No, but I used to	Active AVF	Distal AVF	I have never considered closure		0				no-HF	no-CAD
81	Male	56	180	78	24.0741	2.4	164		0	Unknown	0	0	0	0	0	1	0	0	No, but I used to	Active AVF	Distal AVF	I have considered closure	I am afraid about my heart	0	Physycian suggestion			no-HF	no-CAD
82	Female	32	173			1.31	164		3	Other (SLE)	0	0	0	0	0	1	0	0	No	No active AVF	Elbow AVF	I do not have a ceratin opinion on this matter		0		AVF thrombosis		no-HF	no-CAD
83	Female	22	164	67	24.9108	1.5	51		16	Other	0	0	0	0	0	1	0	0	No, but I used to	Active AVF	Elbow AVF	I have considered closure	Pain & esthetic reason	1	Esthetic reasons			no-HF	no-CAD
84	Male	54	173	88	29.4029	1.6	91		52	Glomerulonephritis	1	0	0	0	0	0	0	0	No, but I used to	Active AVF	Elbow AVF	I do not have a ceratin opinion on this matter		0				no-HF	no-CAD
85	Female	34	157	73	29.6158	0.8	132	1	15	Unknown	0	0	0	0	0	1	0	0	No	No active AVF		I do not have a ceratin opinion on this matter		0		AVF thrombosis	My state has not changed after the closure	no-HF	no-CAD
86	Male	54	174	100	33.0295	0.86	132	1	13	Glomerulonephritis	1	0	0	0	0	0	0	0	No, but I used to	No active AVF	Distal AVF	I do not have a ceratin opinion on this matter		0		AVF thrombosis	My state has not changed after the closure	no-HF	no-CAD
87	Male	61	179	82.5	25.7483	2.6	228		30	Policystic kidney disease	0	0	0	0	1	0	0	1	No, but I used to	Active AVF	Distal AVF	I have never considered closure		0				HF	CAD
88	Male	67	183	116	34.6382	1.8	226	1	28	Other	0	0	0	0	0	1	0	1	No, but I used to	No active AVF		I do not have a ceratin opinion on this matter		0		AVF thrombosis	My state has not changed after the closure	HF
89	Male	54	181	78	23.8088	1.1	62			Glomerulonephritis	1	0	0	0	0	0	0	0	No, but I used to	Active AVF		I have never considered closure		0				HF
90	Male	41	178	75	23.6713	1.68	150	97	25	Unknown	0	0	0	0	0	1	0	0	No	No active AVF	Distal AVF	I do not have a ceratin opinion on this matter		0		AVF thrombosis	My state has not changed after the closure	no-HF	no-CAD
92	Male	56	167	112	40.1592	1.1	72		78	Glomerulonephritis	1	0	0	0	0	0	0	0	No, but I used to	Active AVF	Elbow AVF	I have never considered closure		0				HF	no-CAD
93	Male	48	180	75	23.1481	1.7	166	1	24	Glomerulonephritis	1	0	0	0	0	0	0	0	No, but I used to	No active AVF	Distal AVF	I do not have a ceratin opinion on this matter		0		AVF thrombosis	My state has not changed after the closure	no-HF	no-CAD
94	Female	70	162	80	30.4832	1.58	108		24	Glomerulonephritis	1	0	0	0	0	0	0	1	No, but I used to	Active AVF		I have never considered closure		0				HF
95	Male	44	178	76	23.9869	1.77			13	Glomerulonephritis	1	0	0	0	0	0	0	0	No, but I used to	Active AVF		I have never considered closure		0				no-HF	no-CAD
96	Male	60	172	75	25.3515	1.3			13	Policystic kidney disease	0	0	0	0	1	0	0	0	No, but I used to	No active AVF		I do not have a ceratin opinion on this matter		0		AVF thrombosis	My state has not changed after the closure	no-HF	no-CAD
97	Male	62	170	73	25.2595	1.2	167	1	18	Glomerulonephritis	1	0	0	0	0	0	0	0	No, but I used to	No active AVF	Distal AVF	I do not have a ceratin opinion on this matter		0		AVF thrombosis		no-HF	no-CAD
98	Male	36	176	75	24.2123	1.1	191	25	18	Glomerulonephritis	1	0	0	0	0	0	0	0	No	No active AVF	Distal AVF	I do not have a ceratin opinion on this matter		0		AVF thrombosis	My state has not changed after the closure	no-HF	no-CAD
99	Male	50	176	67	21.6296	1.2	185	1	36	Diabetic nephropathy	0	0	1	0	0	0	0	1	No	No active AVF	Distal AVF	I do not have a ceratin opinion on this matter		0		AVF thrombosis	My state has not changed after the closure	no-HF	no-CAD
100	Male	63	173	84	28.0664	1.46	213	12	13	Glomerulonephritis	1	0	0	0	0	0	0	0	No	No active AVF	Distal AVF	I do not have a ceratin opinion on this matter		0		AVF thrombosis	I feel better after the closure	no-HF	no-CAD
101	Female	75	160	53	20.7031	1.67	267		24	Unknown	0	0	0	0	0	1	0	0	No	Active AVF	Distal AVF	I have considered closure	It was uncomfortable.	0				HF	CAD
102	Female	42	174	84	27.7447	1	228	70	17	Glomerulonephritis	1	0	0	0	0	0	0	0	No	No active AVF	Distal AVF	I do not have a ceratin opinion on this matter		0		AVF thrombosis	I feel better after the closure	no-HF	no-CAD
104	Male	53	176	78	25.1808	1.3	54		18	Unknown	0	0	0	0	0	1	0	0	No, but I used to	Active AVF	Distal AVF	I have never considered closure		0				no-HF	no-CAD
105	Female	72	160	55.5	21.6797	1	84	1	3	Unknown	0	0	0	0	0	1	0	0	No	No active AVF		I do not have a ceratin opinion on this matter		0		AVF thrombosis	My state has not changed after the closure	no-HF	CAD
106	Female	35	174	65	21.4692	1.3	236		6	Other (amyloidosis)	0	0	0	0	0	1	0	0	No	No active AVF		I do not have a ceratin opinion on this matter		0				no-HF	no-CAD
107	Male	61	176			1.65	79		0	Diabetic nephropathy	0	0	1	0	0	0	0	1	No	No active AVF	Distal AVF	I have never considered closure		0		AVF thrombosis	I feel better after the closure	no-HF	no-CAD
108	Male	64	172	87	29.4078	1.58	85	15	36	Glomerulonephritis	1	0	0	0	0	1	1	0	No, but I used to	No active AVF	Distal AVF	I do not have a ceratin opinion on this matter		0		AVF thrombosis	My state has not changed after the closure	no-HF	CAD
109	Male	68	173	66	22.0522	1.8	141	68	12	Glomerulonephritis	1	0	0	0	0	0	0	0	No	No active AVF	Distal AVF	I have never considered closure		0		AVF thrombosis	My state has not changed after the closure	no-HF	no-CAD
110	Female	70	152	52	22.5069	1.8	221		48	Glomerulonephritis	1	0	0	0	0	0	0	0	No	No active AVF		I do not have a ceratin opinion on this matter		0		AVF thrombosis	My state has not changed after the closure	HF
112	Male	65	170	80	27.6817	1	159		36	Policystic kidney disease	0	0	0	0	1	0	0	0	No	Active AVF	Elbow AVF	I have never considered closure		0				no-HF	CAD
113	Male	62	178	92.5	29.1945	1.35	261	26	10	Glomerulonephritis	1	0	0	0	0	0	0	0	No	No active AVF	Distal AVF	I have considered closure		0		AVF thrombosis	I feel better after the closure	no-HF	no-CAD
114	Male	67	182	71	21.4346	1	56		36	Glomerulonephritis	1	0	0	0	0	0	0	0	No, but I used to	No active AVF		I do not have a ceratin opinion on this matter	It feels neutral to me.	0				no-HF	no-CAD
116	Male	34	163	68	25.5937	1.7	139		32	Other	0	0	0	0	0	1	0	0	No	Active AVF	Distal AVF	I have never considered closure		0				no-HF	no-CAD
117	Male	58	176	75	24.2123	1.02	51		22	Policystic kidney disease	0	0	0	0	1	0	0	1	No	Active AVF	Distal AVF	I have considered closure	Esthetic reasons	1	Esthetic reasons			HF	no-CAD
118	Male	30	178	75	23.6713	1.65	166		52	Other	0	0	0	0	0	1	0	0	No	Active AVF	Distal AVF	I have never considered closure		0				no-HF	no-CAD
119	Female	65	160	54	21.0937	1.19	164		15	Glomerulonephritis	1	0	0	0	0	0	0	0	No	Active AVF	Distal AVF	I have never considered closure		0				no-HF	no-CAD
120	Male	50	178	97	30.6148	1.36	211	1	7	Other	0	0	0	0	0	1	0	0	No, but I used to	No active AVF	Distal AVF	I do not have a ceratin opinion on this matter		0		AVF thrombosis		no-HF	no-CAD
121	Male	60	172	92	31.0979	1.2	189	23	8	Glomerulonephritis	1	0	0	0	0	0	0	0	No	No active AVF	Distal AVF	I do not have a ceratin opinion on this matter		0		AVF thrombosis	My state has not changed after the closure	no-HF	no-CAD
122	Male	49	180	70	21.6049	1.07	88	1	35	Other	0	0	0	0	0	1	0	0	No	No active AVF		I do not have a ceratin opinion on this matter		0		AVF thrombosis	My state has not changed after the closure
123	Male	55	178	84	26.5118	1.8	31	9	23	Glomerulonephritis	1	0	0	0	0	0	0	0	No	No active AVF	Distal AVF	I do not have a ceratin opinion on this matter		0		AVF thrombosis	My state has not changed after the closure	no-HF	no-CAD
124	Male	63	165	70	25.7117	0.95	8		28	Glomerulonephritis, hypertensive nephropathy	1	1	0	0	0	0	1	0	No	Active AVF	Distal AVF	I have never considered closure		0				no-HF	no-CAD
125	Female	33	176	65	20.984	1.5	23		48	Policystic kidney disease	0	0	0	0	1	0	0	0	No	No active AVF	Distal AVF	I do not have a ceratin opinion on this matter		0		AVF thrombosis	My state has not changed after the closure	no-HF	no-CAD
126	Male	33	180	80	24.6914	1.2	45	27	18	Glomerulonephritis, hypertensive nephropathy	1	1	0	0	0	0	1	1	No, but I used to	Active AVF	Distal AVF	I have never considered closure		0		AVF thrombosis	My state has not changed after the closure	no-HF	no-CAD
127	Male	51	164	76	28.257	1.49	35		72	Diabetic nephropathy	0	0	1	0	0	0	0	1	No, but I used to	Active AVF	Elbow AVF	I have never considered closure		0				no-HF	no-CAD
128	Female	53	170	60	20.7612	1.449	12		38	Glomerulonephritis	1	0	0	0	0	0	0	0	No	No active AVF	Distal AVF	I have considered closure	Esthetic reasons	1	Esthetic reasons	AVF thrombosis	I feel better after the closure	HF	CAD
129	Male	63	174	76	25.1024	1.4	17		35	Alport Syndrome	0	0	0	0	0	1	0	0	No, but I used to	Active AVF	Distal AVF	I have never considered closure		0				no-HF	no-CAD
131	Female	66	168	90	31.8878	1.4	169	5	24	Other	0	0	0	0	0	1	0	1	No	No active AVF	Distal AVF	I have never considered closure		0		AVF thrombosis	My state has not changed after the closure	no-HF	no-CAD
132	Female	61	161	55	21.2183	0.9	148	1	15	Policystic kidney disease	0	0	0	0	1	0	0	0	No, but I used to	No active AVF		I do not have a ceratin opinion on this matter		0		AVF thrombosis	My state has not changed after the closure	no-HF	no-CAD
133	Male	50	186	91	26.3036	1.65	155		10	Glomerulonephritis	1	0	0	0	0	0	0	0	No, but I used to	Active AVF	Distal AVF	I have never considered closure		0				no-HF	no-CAD
134	Male	36	178	72	22.7244	2.2	18		18	Alport Syndrome	0	0	0	0	0	1	0	0	Yes	Active AVF	Distal AVF	I have considered closure	Pain and esthetic reasons	1	Esthetic reasons			no-HF	no-CAD
135	Male	40	182	79	23.8498	1.8	9		10	Policystic kidney disease	0	0	0	0	1	0	0	0	No	Active AVF	Distal AVF	I have never considered closure		0				no-HF	no-CAD
136	Female	68	158	87	34.8502	1.5	188		38	Policystic kidney disease	0	0	0	0	1	0	0	1	No	No active AVF	Distal AVF	I do not have a ceratin opinion on this matter		0		AVF thrombosis	I feel better after the closure	no-HF	CAD
139	Female	42	176	65	20.984	1.449	78		30	Glomerulonephritis	1	0	0	0	0	0	0	0	No	Active AVF	Distal AVF	I have considered closure	Esthetic reasons	1	Esthetic reasons			no-HF	no-CAD
140	Female	66	168	72	25.5102	1.18	49		19	Glomerulonephritis	1	0	0	0	0	0	0	0	No	Active AVF	Distal AVF	I have considered closure	It was uncomfortable & esthetic	1	Esthetic reasons			HF	no-CAD
141	Female	57	152	56	24.2382	1.25	154		89	Glomerulonephritis	1	0	0	0	0	0	0	0	No, but I used to	Active AVF	Elbow AVF	I have never considered closure		0				no-HF	no-CAD
142	Female	39	160	87.5	34.1797	1.35	38		36	Glomerulonephritis, hypertensive nephropathy	1	1	0	0	0	0	1	0	No	No active AVF		I do not have a ceratin opinion on this matter		0				no-HF	no-CAD
143	Female	57	172	86	29.0698	1.46	146		10	Glomerulonephritis	1	0	0	0	0	0	0	0	No, but I used to	No active AVF	Elbow AVF	I do not have a ceratin opinion on this matter		0		AVF thrombosis	My state has not changed after the closure	no-HF	no-CAD
144	Female	32	164	62	23.0518	1.56	65	1	7	Glomerulonephritis	1	0	0	0	0	0	0	0	No	No active AVF	Distal AVF	I do not have a ceratin opinion on this matter		0		AVF thrombosis	I feel better after the closure	no-HF	no-CAD
145	Male	47	175	64	20.898	1.9	27		25	Unknown	0	0	0	0	0	1	0	0	No	Active AVF		I have never considered closure		0				no-HF	no-CAD
146	Male	69	174	84	27.7447	1.2	216	51	12	Glomerulonephritis	1	0	0	0	0	0	0	0	No, but I used to	No active AVF		I do not have a ceratin opinion on this matter		0		Closure by the physician	My state has not changed after the closure	HF	no-CAD
147	Male	42	176	80	25.8264	1.7	210	45	15	Other	0	0	0	0	0	1	0	0	No, but I used to	No active AVF	Distal AVF	I do not have a ceratin opinion on this matter		0		AVF thrombosis	I feel better after the closure	no-HF	no-CAD
148	Male	37	177	78	24.8971	2.09	164		100	Glomerulonephritis	1	0	0	0	0	0	0	0	No	Active AVF	Distal AVF	I have considered closure	Pain and esthetic reasons	1	Esthetic reasons			no-HF	no-CAD
149	Male	71	164	59	21.9363	1.1	3		19	Unknown	0	0	0	0	0	1	0	0	No	Active AVF		I have never considered closure		0				no-HF	CAD
150	Male	62	173	89	29.737	1.4	15		18	Policystic kidney disease	0	0	0	0	1	0	0	1	No	Active AVF	Distal AVF	I have never considered closure		0				no-HF	CAD
151	Female	69	173	95	31.7418	1.3	79		60	Glomerulonephritis	1	0	0	0	0	0	0	1	No, but I used to	Active AVF	Elbow AVF	I have never considered closure		0				no-HF	no-CAD
152	Female	64	158	69	27.6398	0.9	225	61	12	Policystic kidney disease	0	0	0	0	1	0	0	0	No, but I used to	No active AVF	Elbow AVF	I have never considered closure		0		AVF thrombosis	My state has not changed after the closure	no-HF	no-CAD
153	Female	68	178	87	27.4587	3.65	79	3	20	Policystic kidney disease	0	0	0	0	1	0	0	1	No, but I used to	No active AVF	Distal AVF	I have never considered closure		0		AVF thrombosis	My state has not changed after the closure	no-HF	no-CAD
154	Female	65	173	74	24.7252	1.4	72		24	Hypertensive nephropathy	0	1	0	0	0	0	0	0	No	Active AVF	Distal AVF	I have never considered closure		0				no-HF	no-CAD
155	Female	35	155	45	18.7305	1.3	42			Glomerulonephritis	1	0	0	0	0	0	0	0	No	Active AVF	Proximal AVF	I have never considered closure		0				no-HF	no-CAD
156	Female	42	160	70	27.3437	0.68	20		18	Unknown	0	0	0	0	0	1	0	1	Yes	No active AVF		I do not have a ceratin opinion on this matter		0				no-HF	no-CAD
157	Female	49	170	128	44.2907	1.07	167		90	Other	0	0	0	0	0	1	0	0	No, but I used to	No active AVF	Distal AVF	I have never considered closure		0		AVF thrombosis	My state has not changed after the closure	no-HF	no-CAD
158	Male	64	188	90	25.464	1.4	167	1	24	Glomerulonephritis	1	0	0	0	0	0	0	0	No	No active AVF	Distal AVF	I have considered closure	Esthetic reasons	1	Esthetic reasons	AVF thrombosis	I feel better after the closure	HF	no-CAD
159	Male	63	175	75	24.4898	3	294		13	Glomerulonephritis	1	0	0	0	0	0	0	0	No, but I used to	Active AVF	Distal AVF	I have considered closure	I am afraid about my heart	0	Physycian suggestion			HF	no-CAD
160	Female	40	164	47	17.4747	2.1	79	56	31	Glomerulonephritis	1	0	0	0	0	0	0	0	No	No active AVF	Elbow AVF	I have considered closure		0	Physycian suggestion	Closure by the physician	I feel better after the closure	no-HF	no-CAD
161	Female	61	156	68	27.9421	0.74	82		18	Policystic kidney disease	0	0	0	0	1	0	0	0	No, but I used to	Active AVF	Elbow AVF	I do not have a ceratin opinion on this matter		0				HF	CAD
162	Male	39	164	61	22.68	1	3		7	Other	0	0	0	0	0	1	0	0	No, but I used to	Active AVF	Distal AVF	I have never considered closure		0				no-HF	no-CAD
163	Female	50	164			1.2	9			Other	0	0	0	0	0	1	0	0	No, but I used to	Active AVF	Distal AVF	I have never considered closure		0				HF	CAD
164	Male	55	179			1.45	172	7	24	Glomerulonephritis	1	0	0	0	0	0	0	0	No	Active AVF	Elbow AVF	I have considered closure	I am afraid about my heart	0	Physician suggestion & family suggestion	Closure by the physician	My state has not changed after the closure	no-HF	no-CAD
165	Male	47	169	86	30.111	2.86	19		46	Glomerulonephritis	1	0	0	0	0	0	0	0	No	Active AVF	Distal AVF	I have never considered closure		0				no-HF	no-CAD
166	Male	78	172	96	32.45	1.9	114		12	Unknown	0	0	0	0	0	1	0	0	No, but I used to	Active AVF	Distal AVF	I have never considered closure		0		AVF thrombosis	My state has not changed after the closure	no-HF	CAD
167	Female	73	154	63	26.5643	1.74	33	1	24	Glomerulonephritis	1	0	0	0	0	0	0	0	No	No active AVF	Distal AVF	I have never considered closure		0		AVF thrombosis	My state has not changed after the closure	no-HF	no-CAD
168	Male	69	176	85	27.4406	1.15	72			Glomerulonephritis, Policystic Kidney Disease	1	0	0	0	1	0	1	0	No, but I used to	Active AVF	Distal AVF	I have never considered closure		0		AVF thrombosis	My state has not changed after the closure	no-HF	no-CAD
169	Male	62	166	90	32.6608	1.47	154	131	12	Hypertensive nephropathy	0	1	0	0	0	0	0	1	No, but I used to	No active AVF		I do not have a ceratin opinion on this matter		0		AVF thrombosis	My state has not changed after the closure	no-HF	no-CAD
170	Male	40	173	82	27.3982	1.33	15		30	Unknown	0	0	0	0	0	1	0	0	No	Active AVF	Distal AVF	I have never considered closure		0				no-HF	no-CAD
171	Male	64	175	71	23.1837	1.35	194		15	Glomerulonephritis	1	0	0	0	0	0	0	0	No	No active AVF		I have never considered closure		0		AVF thrombosis	My state has not changed after the closure	no-HF	no-CAD
172	Male	62	162	68	25.9107	1.8	167		51	Glomerulonephritis	1	0	0	0	0	0	0	1	No	Active AVF		I have never considered closure		0		AVF thrombosis	My state has not changed after the closure	HF	CAD
173	Female	60	167	67	24.0238	1.1	39			Glomerulonephritis	1	0	0	0	0	0	0	0	No	No active AVF		I have never considered closure		0		AVF thrombosis	My state has not changed after the closure	no-HF	no-CAD
174	Female	59	150	57	25.3333	1.14	12		54	Hypertensive nephropathy	0	1	0	0	0	0	0	0	No, but I used to	Active AVF	Elbow AVF	I do not have a ceratin opinion on this matter		0				no-HF	CAD
175	Male	29	173	70	23.3887	1.2	93	42	40	Glomerulonephritis	1	0	0	0	0	0	0	0	No	No active AVF	Distal AVF	I do not have a ceratin opinion on this matter		0		AVF thrombosis	My state has not changed after the closure	no-HF	no-CAD
176	Female	18	157	56	22.719	0.65	104		6	Glomerulonephritis	1	0	0	0	0	0	0	0	No	Active AVF	Distal AVF	I have never considered closure		0				no-HF	no-CAD
177	Male	47	170	72	24.9135	0.9	7	1	2	Glomerulonephritis	1	0	0	0	0	0	0	0	No, but I used to	No active AVF	Elbow AVF	I do not have a ceratin opinion on this matter		0		AVF thrombosis	My state has not changed after the closure	no-HF	no-CAD
178	Male	60	180	124	38.2716	2.2	167	1	40	Policystic kidney disease	0	0	0	0	1	0	0	1	No, but I used to	Active AVF	Distal AVF	I have never considered closure		0		AVF thrombosis		HF	CAD
179	Male	41	170	90	31.1419	1.2	168	1	11	Glomerulonephritis	1	0	0	0	0	0	0	0	No	No active AVF	Distal AVF	I do not have a ceratin opinion on this matter		0		AVF thrombosis	My state has not changed after the closure	no-HF	no-CAD
180	Female	46	178	93	29.3524	1.41				Glomerulonephritis	1	0	0	0	0	0	0	1	No, but I used to	No active AVF	Proximal AVF	I have considered closure		0		Closure by the physician		no-HF	no-CAD
181	Female	28	148	51.4	23.466	1.74	59		60	Other	0	0	0	0	0	1	0	0	No	No active AVF	Distal AVF	I do not have a ceratin opinion on this matter		0		AVF thrombosis	My state has not changed after the closure	no-HF	no-CAD
182	Male	48	182	105	31.6991	1.49	32		7	Glomerulonephritis	1	0	0	0	0	0	0	0	No	No active AVF	Distal AVF	I do not have a ceratin opinion on this matter		0		AVF thrombosis	My state has not changed after the closure	no-HF	no-CAD
183	Male	62	171	76	25.9909	1.1	231		17	Hypertensive nephropathy	0	1	0	0	0	0	0	0	Yes	Active AVF	Distal AVF	I have never considered closure		0				no-HF	CAD
184	Female	49	165			1.4	231		18	Glomerulonephritis	1	0	0	0	0	0	0	0	No, but I used to	No active AVF		I do not have a ceratin opinion on this matter		0		AVF thrombosis		no-HF	CAD
186	Male	74	166	74	26.8544	1.08	29	136	12	Glomerulonephritis, hypertensive nephropathy, diabetic nephropathy	1	1	1	0	0	0	1	1	No, but I used to	No active AVF	Distal AVF	I do not have a ceratin opinion on this matter		0		AVF thrombosis	I feel better after the closure	HF	CAD
188	Male	66	158	60	24.0346	1	29		13	Glomerulonephritis	1	0	0	0	0	0	0	0	No, but I used to	No active AVF	Distal AVF	I do not have a ceratin opinion on this matter		0		AVF thrombosis	My state has not changed after the closure	no-HF	no-CAD
189	Male	36	176	77	24.858	1.1	166	1	8	Glomerulonephritis	1	0	0	0	0	0	0	0	No	No active AVF		I do not have a ceratin opinion on this matter	It feels neutral to me.	0		AVF thrombosis	I feel better after the closure	no-HF	no-CAD
190	Female	46	175	80	26.1224	2.8	164		72	Glomerulonephritis	1	0	0	0	0	0	0	1	No	No active AVF		I have considered closure	Esthetic reasons	1	Esthetic reasons	AVF thrombosis		HF	no-CAD
191	Female	70	164	72	26.7698	1.5	173	1	7	Glomerulonephritis	1	0	0	0	0	0	0	1	Yes	Active AVF	Proximal AVF	I have considered closure		0		AVF thrombosis	I feel worse after the closure	no-HF	CAD
192	Female	60	183	85	25.3815	1.01	127		27	Hypertensive nephropathy	0	1	0	0	0	0	0	1	No, but I used to	No active AVF	Elbow AVF	I have considered closure	It was uncomfortable.	0	Physycian suggestion	AVF thrombosis		HF	CAD
193	Male	45	178	81	25.565	1.28	90		32	Glomerulonephritis	1	0	0	0	0	0	0	0	No	Active AVF	Distal AVF	I have considered closure	I am afraid about my heart	0	Physycian suggestion			no-HF	no-CAD
194	Female	52	162	68	25.9107	1.449	166		96	Policystic kidney disease	0	0	0	0	1	0	0	0	No, but I used to	No active AVF		I do not have a ceratin opinion on this matter		0				no-HF	no-CAD
195	Male	65		96		1.89	30		60	Diabetic nephropathy	0	0	1	0	0	0	0	1	Yes	Active AVF	Distal AVF	I have never considered closure		0				HF	CAD
196	Female	66	160	64	25	1.39	12		12	Unknown	0	0	0	0	0	1	0	0	No	Active AVF		I do not have a ceratin opinion on this matter		0			I feel better after the closure	no-HF	no-CAD
197	Female	68	160	62	24.2187	1.42	20		36	Diabetic nephropathy	0	0	1	0	0	0	0	1	No	No active AVF	Distal AVF	I have never considered closure		0		AVF thrombosis	My state has not changed after the closure	HF	CAD
198	Female	38	163	72	27.0993	0.9	168	1	120	Glomerulonephritis	1	0	0	0	0	0	0	0	No	No active AVF	Elbow AVF	I do not have a ceratin opinion on this matter		0		AVF thrombosis	My state has not changed after the closure	no-HF	no-CAD
201	Male	43	165	63	23.1405	1	167		18	Glomerulonephritis, hypertensive nephropathy	1	1	0	0	0	0	1	0	No	No active AVF		I do not have a ceratin opinion on this matter		0		Closure by the physician	I feel better after the closure	no-HF	no-CAD
203	Male	72	170	74	25.6055	1.65	4		34	Glomerulonephritis	1	0	0	0	0	0	0	0	No	Active AVF	Proximal AVF	I have never considered closure		0				no-HF	no-CAD
204	Male	58	160	60	23.4375	1.08	164		26	Other	0	0	0	0	0	1	0	0	Yes	No active AVF		I do not have a ceratin opinion on this matter		0		Closure by the physician	I feel better after the closure	no-HF	no-CAD
205	Female	50	160	68	26.5625	1.3	193	3	36	Glomerulonephritis	1	0	0	0	0	0	0	0	No	No active AVF		I do not have a ceratin opinion on this matter		0		AVF thrombosis	My state has not changed after the closure	no-HF	no-CAD
206	Female	41	168	69	24.4473	1.27	18	1	24	Glomerulonephritis	1	0	0	0	0	0	0	0	No	No active AVF		I do not have a ceratin opinion on this matter		0		AVF thrombosis	My state has not changed after the closure	no-HF	no-CAD
208	Male	60	178	82	25.8806	1.05	38		30	Hypertensive nephropathy	0	1	0	0	0	0	0	0	No	No active AVF		I do not have a ceratin opinion on this matter		0		AVF thrombosis	My state has not changed after the closure	no-HF	no-CAD
209	Female	60	1.67	67	240238	1.09	39	8	48	Glomerulonephritis	1	0	0	0	0	0	0	0	No, but I used to	No active AVF	Elbow AVF	I have never considered closure		0		AVF thrombosis	My state has not changed after the closure	no-HF	no-CAD
210	Female	50	176	89	28.7319	2.1	44		18	Glomerulonephritis	1	0	0	0	0	0	0	1	Yes	No active AVF	Proximal AVF	I have considered closure		0		Closure by the physician		HF	CAD
211	Female	41	150	46	20.4444	1.8	227	1	5	Policystic kidney disease	0	0	0	0	1	0	0	0	No	No active AVF	Distal AVF	I do not have a ceratin opinion on this matter	It feels neutral to me.	0		AVF thrombosis	My state has not changed after the closure	no-HF	no-CAD
212	Male	53	170	82	28.3737	1.35	167		18	Hypertensive nephropathy, policystic kidney disease	0	1	0	0	1	0	1	0	No, but I used to	Active AVF	Distal AVF	I have never considered closure		0				no-HF	no-CAD
213	Male	70	182	66	19.9251	1.46	5		13	Unknown	0	0	0	0	0	1	0	1	No	Active AVF	Distal AVF	I have never considered closure		0				no-HF	no-CAD
214	Female	63	167	87	31.1951	1.23	199		24	Glomerulonephritis	1	0	0	0	0	0	0	0	No, but I used to	No active AVF	Distal AVF	I do not have a ceratin opinion on this matter		0		AVF thrombosis	My state has not changed after the closure	no-HF	no-CAD
215	Male	68	166	64	23.2254	1	168	4	24	Glomerulonephritis	1	0	0	0	0	0	0	1	No	No active AVF	Distal AVF	I do not have a ceratin opinion on this matter	It feels neutral to me.	0		AVF thrombosis	I feel better after the closure	no-HF	no-CAD
216	Female	35	156	45	18.4911	1	231	67	24	Glomerulonephritis	1	0	0	0	0	0	0	0	No	No active AVF	Distal AVF	I do not have a ceratin opinion on this matter	It feels neutral to me.	0		AVF thrombosis	My state has not changed after the closure	no-HF	no-CAD
218	Male	49	182	83	25.0574	1.78	89		26	Policystic kidney disease	0	0	0	0	1	0	0	1	No, but I used to	No active AVF	Proximal AVF	I have considered closure		0		Closure by the physician		no-HF	CAD
219	Female	54	164	63	23.4236	1.2	32		36	Policystic kidney disease	0	0	0	0	1	0	0	0	No	Active AVF	Proximal AVF	I have never considered closure		0				no-HF	no-CAD
220	Female	48	170	76	26.2976	1.449	8		7	Other	0	0	0	0	0	1	0	0	Yes	No active AVF		I have considered closure		0
221	Female	61	1.63	68.6	258196	1.16	5		16	Glomerulonephritis	1	0	0	0	0	0	0	0	No	No active AVF	Distal AVF	I have considered closure	Esthetic reasons	1	Esthetic reasons	AVF thrombosis		no-HF	CAD
222	Male	38	175	95	31.0204	1.66	156			Unknown	0	0	0	0	0	1	0	1	No	Active AVF	Distal AVF	I have never considered closure		0				no-HF	no-CAD
223	Female	68	158	82	32.8473	1.13	66		36	Glomerulonephritis	1	0	0	0	0	0	0	1	No	No active AVF	Distal AVF	I do not have a ceratin opinion on this matter		0		AVF thrombosis	I feel better after the closure	no-HF	CAD
224	Male	62	173	65	21.7181	1.4	6		36	Hypertensive nephropathy	0	1	0	0	0	0	0	0	No	Active AVF	Proximal AVF	I have never considered closure		0				HF	no-CAD
226	Female	51	158	73	29.2421	0.89	12		34	Glomerulonephritis	1	0	0	0	0	0	0	0	No	Active AVF	Elbow AVF	I have never considered closure		0				no-HF	no-CAD
227	Female	67	160	71	27.7344	1.23	130		60	Policystic kidney disease	0	0	0	0	1	0	0	1	No	Active AVF	Elbow AVF	I have never considered closure		0			I feel worse after the closure	HF	CAD
228	Male	60	174	90	29.7265	1.9	116	1	30	Hypertensive nephropathy	0	1	0	0	0	0	0	1	No, but I used to	No active AVF	Distal AVF	I do not have a ceratin opinion on this matter		0		AVF thrombosis	I feel better after the closure	no-HF	no-CAD
229	Male	60	162	53	20.1951	0.92	53		18	Glomerulonephritis	1	0	0	0	0	0	0	1	Yes	Active AVF	Proximal AVF	I do not have a ceratin opinion on this matter		0				HF	CAD
230	Male	47	186	81	23.4131	1.3			12	Glomerulonephritis	1	0	0	0	0	0	0	0	No	No active AVF		I do not have a ceratin opinion on this matter		0				no-HF	no-CAD
231	Female	58	158	59	23.634	2	231	203	90	Glomerulonephritis	1	0	0	0	0	0	0	0	No	Active AVF	Elbow AVF	I do not have a ceratin opinion on this matter		0		AVF thrombosis	My state has not changed after the closure	no-HF	no-CAD
233	Female	61	147	61.5	28.4604	0.98	83		17	Glomerulonephritis	1	0	0	0	0	0	0	0	No	Active AVF	Elbow AVF	I have considered closure	Esthetic reasons	1	Physician suggestion & esthetic reasons	Closure by the physician	I feel better after the closure	no-HF	no-CAD
234	Female	64	162	75	28.578	1.03	246	2	24	Glomerulonephritis	1	0	0	0	0	0	0	0	No	No active AVF	Distal AVF	I do not have a ceratin opinion on this matter		0		AVF thrombosis	My state has not changed after the closure	no-HF	no-CAD
235	Male	67	171	72	24.623	1.8	132		30	Glomerulonephritis	1	0	0	0	0	0	0	0	No	Active AVF	Distal AVF	I have considered closure		0	Family suggestion			no-HF	no-CAD
236	Male	82	178			1.7	184		8.5	Glomerulonephritis	1	0	0	0	0	0	0	0	No	No active AVF		I do not have a ceratin opinion on this matter		0				HF	CAD
238	Female	60	175	84	27.4286	1.44	13		72	Glomerulonephritis	1	0	0	0	0	0	0	1	No	No active AVF	Distal AVF	I have considered closure		0		Closure by the physician		no-HF	no-CAD
239	Female	64	160	56	21.875	1.6	56		10	Diabetic nephropathy	0	0	1	0	0	0	0	1	No	Active AVF	Distal AVF	I have never considered closure		0				no-HF	CAD
240	Female	34	164	54	20.0773	1.18	231		33	Glomerulonephritis	1	0	0	0	0	0	0	0	No	Active AVF	Distal AVF	I have never considered closure		0				no-HF	no-CAD
241	Male	39	148	66	30.1315	1.4	98		21	Other (amyloidosis)	0	0	0	0	0	1	0	0	No	Active AVF	Elbow AVF	I have never considered closure		0				no-HF	no-CAD
243	Male	19	172	67	22.6474	1	16		60	Other	0	0	0	0	0	1	0	0	No	No active AVF		I do not have a ceratin opinion on this matter		0				no-HF	no-CAD
245	Male	71	176	93	30.0232	1.27	105		28	Diabetic nephropathy	0	0	1	0	0	0	0	1	No, but I used to	No active AVF	Distal AVF	I do not have a ceratin opinion on this matter		0		AVF thrombosis	My state has not changed after the closure	no-HF	no-CAD
246	Female	62	157	68	27.5873	2.68	126	1	9	Glomerulonephritis	1	0	0	0	0	0	0	0	No, but I used to	No active AVF	Distal AVF	I do not have a ceratin opinion on this matter		0		AVF thrombosis	My state has not changed after the closure	no-HF	no-CAD
248	Male	38	182	115	34.718	1.3	37		24	Glomerulonephritis	1	0	0	0	0	0	0	0	No	Active AVF	Distal AVF	I have considered closure		0				no-HF	no-CAD
249	Male	63	176	88	28.4091	1.77	62		36	Policystic kidney disease	0	0	0	0	1	0	0	0	No	Active AVF	Elbow AVF	I have never considered closure		0				no-HF	no-CAD
251	Female	60	164	87	32.3468	1.35	144		24	Other	0	0	0	0	0	1	0	0	No, but I used to	No active AVF	Elbow AVF	I have never considered closure		0		AVF thrombosis		HF	no-CAD
252	Female	63	182	98	29.5858	1.38	146	84	56	Glomerulonephritis	1	0	0	0	0	0	0	0	No	Active AVF	Proximal AVF	I have considered closure		0		AVF thrombosis	My state has not changed after the closure	no-HF	no-CAD
253	Male	43	162	90	34.2936	1.7	165	1	60	Glomerulonephritis	1	0	0	0	0	0	0	0	No	No active AVF	Distal AVF	I do not have a ceratin opinion on this matter		0		AVF thrombosis	My state has not changed after the closure	no-HF	no-CAD
254	Male	54	174	92	30.3871	1.57	76		18	Hypertensive nephropathy	0	1	0	0	0	0	0	1	No, but I used to	No active AVF	Distal AVF	I do not have a ceratin opinion on this matter		0		AVF thrombosis	I feel worse after the closure	no-HF	no-CAD
255	Female	56	160	64	25	1.449	6		58	Other	0	0	0	0	0	1	0	0	No	No active AVF		I do not have a ceratin opinion on this matter		0				no-HF	no-CAD
256	Male	37	176	59.8	19.3053	0.99	15		30	Glomerulonephritis	1	0	0	0	0	0	0	0	No	No active AVF		I do not have a ceratin opinion on this matter		0		AVF thrombosis	I feel better after the closure	no-HF	no-CAD
257	Male	60	175	70	22.8571	1.59	36		13	Glomerulonephritis	1	0	0	0	0	0	0	0	No, but I used to	Active AVF	Distal AVF	I have never considered closure		0				no-HF	no-CAD
258	Male	52	183	79	23.5898	1.29	165		45	Glomerulonephritis	1	0	0	0	0	0	0	0	No	Active AVF	Distal AVF	I have considered closure	It was uncomfortable (paresthesia)	0				no-HF	no-CAD
259	Female	62	1.64	77	286288	1.3	189		18	Glomerulonephritis	1	0	0	0	0	0	0	0	No	No active AVF	Distal AVF	I have considered closure	I am afraid about my heart	0	Physycian suggestion	AVF thrombosis	I feel better after the closure	no-HF	no-CAD
260	Female		158	59	23.634	1.9	116		36	Interstitial kidney disease	0	0	0	1	0	0	0	0	No	No active AVF	Elbow AVF	I have considered closure	Esthetic reasons	1	Esthetic reasons	AVF thrombosis	I feel better after the closure	no-HF	no-CAD
261	Male	67	163	83	31.2394	1.3	9		21	Other	0	0	0	0	0	1	0	0	No, but I used to	Active AVF	Distal AVF	I have never considered closure		0				no-HF	no-CAD
262	Female	75	160	64	25	1.29	167	1	10	Policystic kidney disease	0	0	0	0	1	0	0	0	No	No active AVF	Distal AVF	I do not have a ceratin opinion on this matter		0		AVF thrombosis	My state has not changed after the closure	no-HF	no-CAD
263	Female	54	158	52	20.83	1.36	42		72	Other	0	0	0	0	0	1	0	0	No	Active AVF	Proximal AVF	I have never considered closure		0				no-HF	no-CAD
264	Female	64	165	63	23.1405	3	167	1	15	Hypertensive nephropathy	0	1	0	0	0	0	0	1	Yes	Active AVF	Distal AVF	I have considered closure		0		AVF thrombosis		HF	CAD
265	Male	57	162	70	26.6728	1.1	155		16	Glomerulonephritis	1	0	0	0	0	0	0	0	No, but I used to	No active AVF	Elbow AVF	I do not have a ceratin opinion on this matter		0		AVF thrombosis	My state has not changed after the closure	no-HF	no-CAD
266	Male	40	179	97	30.2737	1.5	164		6	Hypertensive nephropathy	0	1	0	0	0	0	0	0	No	No active AVF	Distal AVF	I do not have a ceratin opinion on this matter		0		AVF thrombosis	My state has not changed after the closure	no-HF	no-CAD
267	Male	42	172			1.4	231		3	Other	0	0	0	0	0	1	0	0	No	Active AVF	Distal AVF	I have considered closure	I am afraid about my heart	0	Physycian suggestion			HF	no-CAD
268	Female	34	164	69	25.6544	1.79	42		94	Glomerulonephritis	1	0	0	0	0	0	0	0	No	Active AVF	Distal AVF	I have never considered closure		0				no-HF	no-CAD
270	Male	60	170	79	27.3356	1.25	132		18	Policystic kidney disease	0	0	0	0	1	0	0	1	No, but I used to	No active AVF	Distal AVF	I have never considered closure		0		AVF thrombosis		no-HF	no-CAD
271	Male	61	165	67	24.6097	1.6	162		48	Glomerulonephritis	1	0	0	0	0	0	0	0	No	No active AVF	Distal AVF	I do not have a ceratin opinion on this matter	It feels neutral to me.	0		AVF thrombosis	I feel better after the closure	no-HF	no-CAD
272	Male	56	180	83	25.6173	1.9	167	1	70	Glomerulonephritis	1	0	0	0	0	0	0	0	No	No active AVF		I do not have a ceratin opinion on this matter		0		AVF thrombosis	My state has not changed after the closure	no-HF	no-CAD
273	Female	62	162	52	19.8141	1.65	227		84	Glomerulonephritis	1	0	0	0	0	0	0	0	No	Active AVF	Distal AVF	I have considered closure	It was uncomfortable	0				no-HF	no-CAD
275	Female	64	170	64	22.1453	1.3	168	1	120	Unknown	0	0	0	0	0	1	0	0	Yes	Active AVF		I have considered closure	I am afraid about my heart	0	Physycian suggestion	Closure by the physician	I feel better after the closure	HF	CAD
276	Male	38	188	96	27.1616	1	167	1	10	Glomerulonephritis	1	0	0	0	0	1	1	0	No	No active AVF		I do not have a ceratin opinion on this matter		0		AVF thrombosis	My state has not changed after the closure	no-HF	no-CAD
278	Male	78	170	70	24.2215	1.06	223	60	18	Interstitial kidney disease	0	0	0	1	0	0	0	0	No, but I used to	No active AVF	Distal AVF	I do not have a ceratin opinion on this matter		0		Closure by the physician	My state has not changed after the closure	HF	no-CAD
279	Male	63	168			1.7	192		19	Unknown	0	0	0	0	0	1	0	0	Yes	Active AVF	Distal AVF	I do not have a ceratin opinion on this matter		0				no-HF	no-CAD
280	Male	67	168	98	34.7222	1.6	213		8	Glomerulonephritis	1	0	0	0	0	0	0	0	No	Active AVF	Distal AVF	I have considered closure	Esthetic reasons	1	Esthetic reasons			no-HF	no-CAD
281	Male	72	167	74	26.5338	1.2	166		12	Diabetic nephropathy	0	0	1	0	0	0	0	1	No	Active AVF	Elbow AVF	I have considered closure		0	Physycian suggestion			no-HF	no-CAD
282	Female	46		49.6		1.48	102		24	Diabetic nephropathy	0	0	1	0	0	0	0	1	No, but I used to	No active AVF	Elbow AVF	I have never considered closure		0		AVF thrombosis	My state has not changed after the closure	HF	no-CAD
283	Male	62	186	104	30.0613	1.09		1	13	Unknown	0	0	0	0	0	1	0	0	No, but I used to	No active AVF	Distal AVF	I have never considered closure		0		AVF thrombosis	My state has not changed after the closure	no-HF	no-CAD
284	Male	47	182			1.64	54		28	Glomerulonephritis	1	0	0	0	0	0	0	0	No	Active AVF	Distal AVF	I have considered closure	Esthetic reasons	1	Esthetic reasons		My state has not changed after the closure	no-HF	no-CAD
285	Male	59	180	116	35.8025	1.449	96		50	Hypertensive nephropathy	0	1	0	0	0	0	0	0	No, but I used to	Active AVF	Distal AVF	I have considered closure	It was uncomfortable & esthetic reasons	1	Esthetic reasons			no-HF	no-CAD
286	Male	41	189	81	22.6757	1.4	18		6	Glomerulonephritis	1	0	0	0	0	0	0	0	No	Active AVF	Distal AVF	I have considered closure	It was uncomfortable & esthetic reasons	1	Physycian suggestion			no-HF	no-CAD
287	Male	60	163	60	22.5827	2.36	164		36	Glomerulonephritis	1	0	0	0	0	0	0	0	No, but I used to	Active AVF	Elbow AVF	I have considered closure	Esthetic reasons	1	Esthetic reasons			HF	no-CAD
288	Female	42	160	68	26.5625	1.2	165	1	10	Glomerulonephritis	1	0	0	0	0	0	0	0	No	Active AVF	Distal AVF	I do not have a ceratin opinion on this matter		0		AVF thrombosis	I feel better after the closure	no-HF	no-CAD
289	Male	24	189	115	32.1939	6.8	168		10	Glomerulonephritis, Interstitial kidney disease	1	0	0	1	0	0	1	0	No	Active AVF	Distal AVF	I have never considered closure	Afraid of graft failure	0	Family suggestion			no-HF	no-CAD
290	Female	50	170	120	41.5225	0.9	163	1	26	Policystic kidney disease	0	0	0	0	1	0	0	0	No	No active AVF		I do not have a ceratin opinion on this matter		0		Closure by the physician	My state has not changed after the closure	no-HF	no-CAD
291	Male	50	180	73	22.5309	1.41	1		26	Glomerulonephritis, Hypertensive nephropathy, other, unknown	1	1	0	0	0	1	1	0	No	Active AVF	Distal AVF	I have never considered closure		0				no-HF	no-CAD
292	Female	49	169	62	21.7079	1.8	202		24	Glomerulonephritis	1	0	0	0	0	0	0	0	No	No active AVF		I do not have a ceratin opinion on this matter		0			My state has not changed after the closure	no-HF	no-CAD
294	Male	68	184	85	25.1063	1.2	157		15	Glomerulonephritis	1	0	0	0	0	0	0	0	No, but I used to	Active AVF	Distal AVF	I have never considered closure		0				no-HF	CAD
296	Male	60	175	88	28.7347	1.4	167	1	9	Other	0	0	0	0	0	1	0	0	No	No active AVF	Distal AVF	I do not have a ceratin opinion on this matter		0		AVF thrombosis	I feel better after the closure	HF	CAD
297	Male	59	171	92	31.4627	1.34	168	1	9	Glomerulonephritis	1	0	0	0	0	0	0	0	No	No active AVF	Distal AVF	I do not have a ceratin opinion on this matter		0		AVF thrombosis	I feel better after the closure	no-HF	no-CAD
299	Male	63	176	77	24.858	1.2	144		10	Glomerulonephritis	1	0	0	0	0	0	0	0	No	Active AVF		I have considered closure	It was uncomfortable.	0	Physycian suggestion			no-HF	no-CAD
300	Male	23	156	96	39.4477	1.11	185		1.5	Unknown	0	0	0	0	0	1	0	0	No	No active AVF		I do not have a ceratin opinion on this matter		0				no-HF	no-CAD
301	Female	62	164	70	26.0262	1.05	128		78	other (Renal Carcinoma)	0	0	0	0	0	1	0	0	No	Active AVF	Distal AVF	I have never considered closure	Afraid of graft failure	0				no-HF	no-CAD
302	Male	65	178	88	27.7743	2.55	209	44	6	Unknown	0	0	0	0	0	1	0	0	No, but I used to	No active AVF	Distal AVF	I have considered closure	I am afraid about my heart	0	Physycian suggestion	AVF thrombosis	My state has not changed after the closure	no-HF	no-CAD
306	Female	40	167	60	21.5139	0.91	93		24	Other	0	0	0	0	0	1	0	0	No	No active AVF	Distal AVF	I do not have a ceratin opinion on this matter		0		AVF thrombosis	I feel better after the closure	no-HF	no-CAD
307	Male	59	180	87	26.8519	0.87	47		96	Hypertensive nephropathy	0	1	0	0	0	0	0	0	No, but I used to	Active AVF	Distal AVF	I have considered closure	Esthetic reasons	1	Esthetic reasons			no-HF	no-CAD
308	Female		160	70	27.3437	1.1	60		23	Policystic kidney disease	0	0	0	0	1	0	0	0	No	No active AVF	Distal AVF	I do not have a ceratin opinion on this matter		0		AVF thrombosis	My state has not changed after the closure	no-HF	no-CAD
309	Male	39	180	112	34.5679	2.3	24		12	Unknown	0	0	0	0	0	1	0	0	Yes	Active AVF	Distal AVF	I have never considered closure		0				no-HF	no-CAD
310	Female	64		62		1.44	10		2	Unknown	0	0	0	0	0	0	0	0	No, but I used to	Active AVF	Proximal AVF	I have never considered closure		0				HF	no-CAD
313	Female	63	170	61	21.1073	1.19	65		24	Policystic kidney disease	0	0	0	0	1	0	0	0	No	Active AVF	Distal AVF	I have considered closure	Esthetic reasons	1	Esthetic reasons			no-HF	no-CAD
314	Female	62	176	80	25.8264	1.1	167		120	Glomerulonephritis	1	0	0	0	0	0	0	0	No, but I used to	Active AVF	Distal AVF	I have considered closure	It was uncomfortable (paresthesia)	0				no-HF	no-CAD
315	Male	63	170	78	26.9896	2.2	165		18	Policystic kidney disease	0	0	0	0	1	0	0	0	No, but I used to	Active AVF	Distal AVF	I have never considered closure		0				no-HF	no-CAD
316	Female	60	168	53	18.7783	1.449	36		24	Hypertensive nephropathy	0	1	0	0	0	0	0	1	No, but I used to	No active AVF	Distal AVF	I have considered closure	Esthetic reasons and uncomfortable	1	Esthetic reasons	AVF thrombosis		no-HF	no-CAD
317	Male	67	178	93	29.3524	1.32	66		65	Policystic kidney disease	0	0	0	0	1	0	0	0	No, but I used to	Active AVF	Proximal AVF	I have never considered closure		0				no-HF	no-CAD
318	Male	60	168	82	29.0533	1.3	167	1	0	Diabetic nephropathy	0	0	1	0	0	0	0	1	No	No active AVF		I have never considered closure		0		AVF thrombosis	My state has not changed after the closure	no-HF	no-CAD
319	Male	64	159	102	40.3465	1.2	240	76	74	Glomerulonephritis	1	0	0	0	0	0	0	1	No	No active AVF	Distal AVF	I do not have a ceratin opinion on this matter		0		AVF thrombosis	I feel better after the closure	HF	CAD
320	Female	42	163	62	23.3355	1.24	167	1	12	Glomerulonephritis	1	0	0	0	0	0	0	0	No	No active AVF	Distal AVF	I do not have a ceratin opinion on this matter	It feels neutral to me.	0		AVF thrombosis	My state has not changed after the closure	no-HF	no-CAD
321	Male	42	165	83	30.4867	1.47	5		32	Hypertensive nephropathy, Diabetic nephropathy	0	1	1	0	0	0	1	1	No, but I used to	Active AVF	Distal AVF	I have considered closure	Esthetic reasons	1	Esthetic reasons			no-HF	no-CAD
322	Male	32	188	108	30.5568	1.44	49		9	Policystic kidney disease	0	0	0	0	1	0	0	0	No	No active AVF	Distal AVF	I do not have a ceratin opinion on this matter		0		AVF thrombosis	I feel better after the closure	no-HF	no-CAD
323	Male	34	175	95	31.0204	1.01	45		70	Glomerulonephritis	1	0	0	0	0	0	0	0	No	Active AVF	Distal AVF	I have never considered closure		0			I feel better after the closure	no-HF	no-CAD
324	Male	56	181	80	24.4193	1	23		13	Glomerulonephritis	1	0	0	0	0	0	0	0	No, but I used to	Active AVF	Elbow AVF	I have never considered closure		0				no-HF	no-CAD
326	Male	82	130			1.2	167		1	other (gout)	0	0	0	0	0	1	0	0	No	No active AVF		I have never considered closure		0				no-HF	no-CAD
327	Female	58	164	53	19.7055	2.4	192		6	Glomerulonephritis	1	0	0	0	0	0	0	0	No	No active AVF		I do not have a ceratin opinion on this matter		0		AVF thrombosis	My state has not changed after the closure	no-HF	no-CAD
328	Female	58	164	66	24.539	1.07	238	1	18	Glomerulonephritis	1	0	0	0	0	0	0	0	No	No active AVF	Distal AVF	I do not have a ceratin opinion on this matter		0		AVF thrombosis	My state has not changed after the closure	no-HF	no-CAD
329	Male	48	174	98	32.3689	1.47	116		120	Glomerulonephritis	1	0	0	0	0	0	0	0	No	No active AVF	Distal AVF	I do not have a ceratin opinion on this matter		0		AVF thrombosis	I feel better after the closure	no-HF	no-CAD
330	Female	60	155			1.2	246		12	Glomerulonephritis	1	0	0	0	0	0	0	0	No	No active AVF	Distal AVF	I do not have a ceratin opinion on this matter		0		AVF thrombosis		no-HF	no-CAD
331	Female	32	153	45	19.2234	1.5	90		72	Other	0	0	0	0	0	1	0	1	No	No active AVF	Distal AVF	I do not have a ceratin opinion on this matter		0		AVF thrombosis	My state has not changed after the closure	no-HF	no-CAD
332	Male	70	183	70	20.9024	1.63	166	1	36	Policystic kidney disease	0	0	0	0	1	0	0	0	Yes	Active AVF	Elbow AVF	I do not have a ceratin opinion on this matter		0		AVF thrombosis	I feel better after the closure	HF	CAD
333	Male	57	169	83	29.0606	1.6	164		8	Glomerulonephritis	1	0	0	0	0	0	0	1	No, but I used to	Active AVF	Distal AVF	I have considered closure	I am afraid about my heart	0	Physycian suggestion			no-HF	CAD
334	Male	59	180	84	25.9259	1.7	181	17	8	Diabetic nephropathy	0	0	1	0	0	0	0	1	No	No active AVF	Distal AVF	I do not have a ceratin opinion on this matter	It feels neutral to me.	0		AVF thrombosis		no-HF	no-CAD
335	Male	64	168			1.52	98		41	Glomerulonephritis	1	0	0	0	0	0	0	0	No, but I used to	Active AVF	Elbow AVF	I do not have a ceratin opinion on this matter		0		Closure by the physician	My state has not changed after the closure	no-HF	no-CAD
336	Female	67	167	60	21.5139	1.1	231	67	36	Hypertensive nephropathy	0	1	0	0	0	0	0	0	No	No active AVF		I have considered closure	Esthetic reasons	1	Esthetic reasons	AVF thrombosis	I feel better after the closure	no-HF	no-CAD
337	Male	63	164	84	31.2314	1.3	23	8	90	Glomerulonephritis	1	0	0	0	0	0	0	1	No, but I used to	No active AVF		I do not have a ceratin opinion on this matter		0		AVF thrombosis	My state has not changed after the closure	HF	no-CAD
338	Male	58	185	95	27.7575	1.45	29		11	Policystic kidney disease	0	0	0	0	1	0	0	0	No, but I used to	Active AVF	Distal AVF	I have never considered closure		0				no-HF	no-CAD
339	Male	53	172	70	23.6614	1.46	21		6	Unknown	0	0	0	0	0	1	0	1	No	Active AVF	Elbow AVF	I have considered closure	Pain & esthetic reason	1				no-HF	no-CAD
340	Female	53	182	92	27.7744	1.48	167		7	Glomerulonephritis	1	0	0	0	0	0	0	1	Yes	Active AVF	Proximal AVF	I do not have a ceratin opinion on this matter		0				no-HF	no-CAD
341	Male	64	174	86	28.4053	1.6	168		18	Glomerulonephritis	1	0	0	0	0	0	0	0	No	No active AVF	Distal AVF	I do not have a ceratin opinion on this matter		0		AVF thrombosis	I feel better after the closure	no-HF	no-CAD
344	Female	68	164	77	28.6288	1.2	238	12	6	Glomerulonephritis	1	0	0	0	0	0	0	1	Yes	Active AVF	Distal AVF	I have considered closure		0		AVF thrombosis	My state has not changed after the closure	no-HF	no-CAD
345	Male	63	173	66.2	22.119	1.7	178		24	Other	0	0	0	0	0	1	0	1	No	No active AVF		I do not have a ceratin opinion on this matter		0		AVF thrombosis	My state has not changed after the closure	no-HF
347	Male	58	172	78	26.3656	1.8	23		42	Unknown	0	0	0	0	0	1	0	1	No	No active AVF	Distal AVF	I have never considered closure		0		AVF thrombosis	My state has not changed after the closure	no-HF	no-CAD
348	Male	71	170	100	34.6021	1.8	197		34	Glomerulonephritis	1	0	0	0	0	0	0	0	No	Active AVF	Distal AVF	I have never considered closure		0				no-HF	no-CAD
351	Male	61	178	98	30.9304	1.26	1		30	Policystic kidney disease	0	0	0	0	1	0	0	0	No	Active AVF	Proximal AVF	I have never considered closure		0				no-HF	no-CAD
352	Male	50	175	65	21.2245	1.89	227		15	Unknown	0	0	0	0	0	1	0	0	No	Active AVF	Distal AVF	I have never considered closure		0				no-HF	no-CAD
